# Supplementary material for: Investigating the Therapeutic Potential of Plants and Plant-Based Medicines: Relevance to Antioxidant and Neuroprotective Effects
Source: Nutrients. 2023 Sep 8;15(18):3912. doi: 10.3390/nu15183912 (PMC10535096; doi:10.3390/nu15183912)
Supplement: Supplementary file 1 [file nutrients-15-03912-s001.zip]

Archive with 1 entries (1 files):
- nutrients-2586239-supplementary.pdf
